# Supplementary material for: Urbanicity and Paediatric Bacteraemia in Ghana—A Case-Control Study within a Rural-Urban Transition Zone
Source: PLoS One. 2015 Sep 29;10(9):e0139433. doi: 10.1371/journal.pone.0139433 (PMC4587855; doi:10.1371/journal.pone.0139433)
Supplement: S1 Dataset — (CSV) [file pone.0139433.s001.csv]

age_months	malaria	bacteraemia	nts	urban_group	ses_group	weight
2	0	0	0	0	0	1
3	0	0	0	0	0	1
4	0	0	0	0	0	2
5	0	0	0	0	0	1
6	0	0	0	0	0	3
7	0	0	0	0	0	4
8	0	0	0	0	0	1
9	0	0	0	0	0	3
10	0	0	0	0	0	3
11	0	0	0	0	0	2
12	0	0	0	0	0	3
13	0	0	0	0	0	3
14	0	0	0	0	0	2
16	0	0	0	0	0	2
19	0	0	0	0	0	2
20	0	0	0	0	0	1
22	0	0	0	0	0	2
23	0	0	0	0	0	2
28	0	0	0	0	0	1
29	0	0	0	0	0	1
30	0	0	0	0	0	2
31	0	0	0	0	0	2
32	0	0	0	0	0	1
36	0	0	0	0	0	5
38	0	0	0	0	0	2
40	0	0	0	0	0	1
42	0	0	0	0	0	1
43	0	0	0	0	0	1
44	0	0	0	0	0	2
45	0	0	0	0	0	1
46	0	0	0	0	0	2
47	0	0	0	0	0	2
48	0	0	0	0	0	1
49	0	0	0	0	0	1
50	0	0	0	0	0	1
51	0	0	0	0	0	2
52	0	0	0	0	0	1
53	0	0	0	0	0	1
61	0	0	0	0	0	1
62	0	0	0	0	0	2
77	0	0	0	0	0	3
83	0	0	0	0	0	1
84	0	0	0	0	0	2
94	0	0	0	0	0	1
99	0	0	0	0	0	1
100	0	0	0	0	0	1
111	0	0	0	0	0	1
120	0	0	0	0	0	1
123	0	0	0	0	0	1
125	0	0	0	0	0	1
142	0	0	0	0	0	1
152	0	0	0	0	0	1
168	0	0	0	0	0	1
3	1	0	0	0	0	1
4	1	0	0	0	0	1
5	1	0	0	0	0	3
6	1	0	0	0	0	1
8	1	0	0	0	0	3
9	1	0	0	0	0	2
10	1	0	0	0	0	3
11	1	0	0	0	0	1
14	1	0	0	0	0	4
15	1	0	0	0	0	1
16	1	0	0	0	0	3
17	1	0	0	0	0	2
18	1	0	0	0	0	1
19	1	0	0	0	0	2
20	1	0	0	0	0	3
21	1	0	0	0	0	1
22	1	0	0	0	0	3
23	1	0	0	0	0	1
24	1	0	0	0	0	1
25	1	0	0	0	0	7
26	1	0	0	0	0	2
27	1	0	0	0	0	1
29	1	0	0	0	0	4
30	1	0	0	0	0	1
31	1	0	0	0	0	1
35	1	0	0	0	0	2
36	1	0	0	0	0	1
38	1	0	0	0	0	1
39	1	0	0	0	0	3
40	1	0	0	0	0	2
41	1	0	0	0	0	1
43	1	0	0	0	0	2
44	1	0	0	0	0	3
45	1	0	0	0	0	1
46	1	0	0	0	0	2
47	1	0	0	0	0	3
48	1	0	0	0	0	1
49	1	0	0	0	0	2
51	1	0	0	0	0	2
52	1	0	0	0	0	3
53	1	0	0	0	0	1
55	1	0	0	0	0	1
56	1	0	0	0	0	1
58	1	0	0	0	0	1
59	1	0	0	0	0	2
61	1	0	0	0	0	1
62	1	0	0	0	0	3
67	1	0	0	0	0	1
69	1	0	0	0	0	2
70	1	0	0	0	0	1
72	1	0	0	0	0	1
73	1	0	0	0	0	1
74	1	0	0	0	0	1
77	1	0	0	0	0	1
79	1	0	0	0	0	2
80	1	0	0	0	0	1
89	1	0	0	0	0	1
93	1	0	0	0	0	1
97	1	0	0	0	0	1
99	1	0	0	0	0	1
101	1	0	0	0	0	1
106	1	0	0	0	0	1
111	1	0	0	0	0	1
112	1	0	0	0	0	1
113	1	0	0	0	0	1
122	1	0	0	0	0	1
124	1	0	0	0	0	1
125	1	0	0	0	0	1
127	1	0	0	0	0	1
128	1	0	0	0	0	1
162	1	0	0	0	0	1
165	1	0	0	0	0	1
170	1	0	0	0	0	1
14		0	0	0	0	1
41		0	0	0	0	2
72		0	0	0	0	1
131		0	0	0	0	1
2	0	0	0	1	0	1
4	0	0	0	1	0	1
6	0	0	0	1	0	1
7	0	0	0	1	0	2
8	0	0	0	1	0	3
11	0	0	0	1	0	1
12	0	0	0	1	0	1
13	0	0	0	1	0	1
16	0	0	0	1	0	4
17	0	0	0	1	0	1
20	0	0	0	1	0	2
26	0	0	0	1	0	1
30	0	0	0	1	0	1
32	0	0	0	1	0	1
33	0	0	0	1	0	1
35	0	0	0	1	0	1
36	0	0	0	1	0	1
38	0	0	0	1	0	1
43	0	0	0	1	0	1
49	0	0	0	1	0	1
50	0	0	0	1	0	1
52	0	0	0	1	0	1
56	0	0	0	1	0	1
61	0	0	0	1	0	2
65	0	0	0	1	0	1
72	0	0	0	1	0	3
75	0	0	0	1	0	1
98	0	0	0	1	0	1
99	0	0	0	1	0	1
102	0	0	0	1	0	1
105	0	0	0	1	0	1
113	0	0	0	1	0	1
118	0	0	0	1	0	1
120	0	0	0	1	0	1
130	0	0	0	1	0	1
8	1	0	0	1	0	2
15	1	0	0	1	0	1
16	1	0	0	1	0	1
24	1	0	0	1	0	2
27	1	0	0	1	0	1
28	1	0	0	1	0	1
31	1	0	0	1	0	1
34	1	0	0	1	0	1
36	1	0	0	1	0	1
38	1	0	0	1	0	1
41	1	0	0	1	0	1
46	1	0	0	1	0	1
48	1	0	0	1	0	3
49	1	0	0	1	0	2
52	1	0	0	1	0	1
56	1	0	0	1	0	1
57	1	0	0	1	0	1
64	1	0	0	1	0	1
73	1	0	0	1	0	1
81	1	0	0	1	0	1
84	1	0	0	1	0	1
90	1	0	0	1	0	2
91	1	0	0	1	0	1
98	1	0	0	1	0	1
102	1	0	0	1	0	1
123	1	0	0	1	0	1
127	1	0	0	1	0	1
136	1	0	0	1	0	1
175	1	0	0	1	0	1
13		0	0	1	0	1
59		0	0	1	0	1
3	0	0	0	2	0	1
4	0	0	0	2	0	3
5	0	0	0	2	0	1
6	0	0	0	2	0	1
7	0	0	0	2	0	1
8	0	0	0	2	0	2
9	0	0	0	2	0	4
10	0	0	0	2	0	3
12	0	0	0	2	0	2
14	0	0	0	2	0	4
16	0	0	0	2	0	1
17	0	0	0	2	0	1
18	0	0	0	2	0	2
19	0	0	0	2	0	1
20	0	0	0	2	0	1
21	0	0	0	2	0	1
22	0	0	0	2	0	1
24	0	0	0	2	0	1
26	0	0	0	2	0	1
29	0	0	0	2	0	1
31	0	0	0	2	0	1
32	0	0	0	2	0	1
33	0	0	0	2	0	1
34	0	0	0	2	0	2
36	0	0	0	2	0	1
37	0	0	0	2	0	2
38	0	0	0	2	0	1
39	0	0	0	2	0	3
41	0	0	0	2	0	3
42	0	0	0	2	0	1
45	0	0	0	2	0	3
49	0	0	0	2	0	2
50	0	0	0	2	0	2
51	0	0	0	2	0	2
55	0	0	0	2	0	1
61	0	0	0	2	0	1
63	0	0	0	2	0	1
65	0	0	0	2	0	1
67	0	0	0	2	0	2
72	0	0	0	2	0	3
76	0	0	0	2	0	1
78	0	0	0	2	0	1
82	0	0	0	2	0	1
85	0	0	0	2	0	1
86	0	0	0	2	0	2
93	0	0	0	2	0	1
98	0	0	0	2	0	1
100	0	0	0	2	0	1
114	0	0	0	2	0	1
148	0	0	0	2	0	1
172	0	0	0	2	0	1
173	0	0	0	2	0	1
0	1	0	0	2	0	1
4	1	0	0	2	0	1
8	1	0	0	2	0	1
9	1	0	0	2	0	1
10	1	0	0	2	0	1
11	1	0	0	2	0	1
12	1	0	0	2	0	3
14	1	0	0	2	0	1
16	1	0	0	2	0	2
21	1	0	0	2	0	1
23	1	0	0	2	0	1
25	1	0	0	2	0	1
26	1	0	0	2	0	2
28	1	0	0	2	0	3
30	1	0	0	2	0	1
31	1	0	0	2	0	1
32	1	0	0	2	0	4
33	1	0	0	2	0	1
34	1	0	0	2	0	1
37	1	0	0	2	0	2
38	1	0	0	2	0	1
39	1	0	0	2	0	1
41	1	0	0	2	0	1
43	1	0	0	2	0	1
44	1	0	0	2	0	1
48	1	0	0	2	0	1
50	1	0	0	2	0	1
52	1	0	0	2	0	1
59	1	0	0	2	0	1
60	1	0	0	2	0	3
62	1	0	0	2	0	2
63	1	0	0	2	0	1
64	1	0	0	2	0	1
65	1	0	0	2	0	1
67	1	0	0	2	0	1
71	1	0	0	2	0	1
72	1	0	0	2	0	3
74	1	0	0	2	0	1
77	1	0	0	2	0	1
78	1	0	0	2	0	1
81	1	0	0	2	0	1
86	1	0	0	2	0	2
90	1	0	0	2	0	1
91	1	0	0	2	0	1
100	1	0	0	2	0	2
112	1	0	0	2	0	1
119	1	0	0	2	0	1
123	1	0	0	2	0	1
152	1	0	0	2	0	1
2		0	0	2	0	1
43		0	0	2	0	1
4	0	0	0	3	0	1
5	0	0	0	3	0	1
8	0	0	0	3	0	1
10	0	0	0	3	0	1
11	0	0	0	3	0	1
12	0	0	0	3	0	1
14	0	0	0	3	0	2
15	0	0	0	3	0	1
16	0	0	0	3	0	1
19	0	0	0	3	0	1
20	0	0	0	3	0	1
22	0	0	0	3	0	1
23	0	0	0	3	0	1
26	0	0	0	3	0	2
27	0	0	0	3	0	1
28	0	0	0	3	0	1
29	0	0	0	3	0	1
30	0	0	0	3	0	1
32	0	0	0	3	0	2
33	0	0	0	3	0	1
35	0	0	0	3	0	2
38	0	0	0	3	0	3
39	0	0	0	3	0	2
42	0	0	0	3	0	1
43	0	0	0	3	0	1
47	0	0	0	3	0	1
52	0	0	0	3	0	2
53	0	0	0	3	0	1
54	0	0	0	3	0	1
55	0	0	0	3	0	1
60	0	0	0	3	0	1
61	0	0	0	3	0	1
62	0	0	0	3	0	1
83	0	0	0	3	0	1
90	0	0	0	3	0	1
92	0	0	0	3	0	1
98	0	0	0	3	0	1
113	0	0	0	3	0	1
122	0	0	0	3	0	1
126	0	0	0	3	0	1
130	0	0	0	3	0	1
141	0	0	0	3	0	1
10	1	0	0	3	0	1
14	1	0	0	3	0	1
17	1	0	0	3	0	1
21	1	0	0	3	0	2
25	1	0	0	3	0	1
26	1	0	0	3	0	1
29	1	0	0	3	0	1
36	1	0	0	3	0	1
37	1	0	0	3	0	1
38	1	0	0	3	0	2
40	1	0	0	3	0	1
41	1	0	0	3	0	1
42	1	0	0	3	0	1
43	1	0	0	3	0	1
54	1	0	0	3	0	1
56	1	0	0	3	0	1
61	1	0	0	3	0	1
63	1	0	0	3	0	1
65	1	0	0	3	0	1
66	1	0	0	3	0	1
71	1	0	0	3	0	2
73	1	0	0	3	0	2
74	1	0	0	3	0	1
75	1	0	0	3	0	1
95	1	0	0	3	0	1
168	1	0	0	3	0	1
9		0	0	3	0	1
13		0	0	3	0	1
39		0	0	3	0	1
55		0	0	3	0	1
1	0	0	0	0	1	2
2	0	0	0	0	1	1
3	0	0	0	0	1	1
4	0	0	0	0	1	1
5	0	0	0	0	1	2
6	0	0	0	0	1	1
7	0	0	0	0	1	1
9	0	0	0	0	1	4
10	0	0	0	0	1	3
11	0	0	0	0	1	3
12	0	0	0	0	1	2
13	0	0	0	0	1	3
15	0	0	0	0	1	2
16	0	0	0	0	1	2
17	0	0	0	0	1	2
18	0	0	0	0	1	1
19	0	0	0	0	1	2
20	0	0	0	0	1	1
21	0	0	0	0	1	1
22	0	0	0	0	1	2
23	0	0	0	0	1	3
24	0	0	0	0	1	1
25	0	0	0	0	1	1
26	0	0	0	0	1	1
30	0	0	0	0	1	2
31	0	0	0	0	1	2
34	0	0	0	0	1	4
36	0	0	0	0	1	2
38	0	0	0	0	1	3
40	0	0	0	0	1	1
42	0	0	0	0	1	1
43	0	0	0	0	1	2
45	0	0	0	0	1	1
47	0	0	0	0	1	1
50	0	0	0	0	1	1
51	0	0	0	0	1	1
52	0	0	0	0	1	1
55	0	0	0	0	1	1
56	0	0	0	0	1	1
57	0	0	0	0	1	1
61	0	0	0	0	1	1
64	0	0	0	0	1	1
65	0	0	0	0	1	1
72	0	0	0	0	1	2
73	0	0	0	0	1	2
76	0	0	0	0	1	1
77	0	0	0	0	1	1
79	0	0	0	0	1	1
80	0	0	0	0	1	2
83	0	0	0	0	1	1
85	0	0	0	0	1	1
86	0	0	0	0	1	2
87	0	0	0	0	1	1
94	0	0	0	0	1	1
109	0	0	0	0	1	1
110	0	0	0	0	1	2
122	0	0	0	0	1	1
134	0	0	0	0	1	1
148	0	0	0	0	1	1
178	0	0	0	0	1	1
3	1	0	0	0	1	1
6	1	0	0	0	1	1
7	1	0	0	0	1	2
8	1	0	0	0	1	3
9	1	0	0	0	1	4
10	1	0	0	0	1	4
11	1	0	0	0	1	3
12	1	0	0	0	1	1
13	1	0	0	0	1	4
14	1	0	0	0	1	3
15	1	0	0	0	1	2
16	1	0	0	0	1	1
19	1	0	0	0	1	1
20	1	0	0	0	1	1
21	1	0	0	0	1	1
22	1	0	0	0	1	2
23	1	0	0	0	1	1
24	1	0	0	0	1	3
25	1	0	0	0	1	3
26	1	0	0	0	1	3
27	1	0	0	0	1	2
28	1	0	0	0	1	3
30	1	0	0	0	1	2
31	1	0	0	0	1	2
32	1	0	0	0	1	7
33	1	0	0	0	1	1
34	1	0	0	0	1	4
35	1	0	0	0	1	2
37	1	0	0	0	1	1
38	1	0	0	0	1	1
39	1	0	0	0	1	1
40	1	0	0	0	1	3
41	1	0	0	0	1	1
42	1	0	0	0	1	2
45	1	0	0	0	1	2
46	1	0	0	0	1	1
47	1	0	0	0	1	2
52	1	0	0	0	1	2
54	1	0	0	0	1	2
55	1	0	0	0	1	1
58	1	0	0	0	1	1
59	1	0	0	0	1	1
60	1	0	0	0	1	1
65	1	0	0	0	1	2
68	1	0	0	0	1	1
71	1	0	0	0	1	2
73	1	0	0	0	1	1
80	1	0	0	0	1	1
84	1	0	0	0	1	1
85	1	0	0	0	1	1
93	1	0	0	0	1	1
131	1	0	0	0	1	1
163	1	0	0	0	1	1
14		0	0	0	1	1
47		0	0	0	1	1
5	0	0	0	1	1	1
6	0	0	0	1	1	1
7	0	0	0	1	1	1
8	0	0	0	1	1	1
9	0	0	0	1	1	3
10	0	0	0	1	1	3
12	0	0	0	1	1	2
14	0	0	0	1	1	3
15	0	0	0	1	1	2
16	0	0	0	1	1	3
18	0	0	0	1	1	2
19	0	0	0	1	1	1
20	0	0	0	1	1	1
21	0	0	0	1	1	1
23	0	0	0	1	1	1
24	0	0	0	1	1	1
25	0	0	0	1	1	1
26	0	0	0	1	1	1
28	0	0	0	1	1	1
29	0	0	0	1	1	1
32	0	0	0	1	1	1
33	0	0	0	1	1	1
36	0	0	0	1	1	2
37	0	0	0	1	1	3
41	0	0	0	1	1	1
46	0	0	0	1	1	1
47	0	0	0	1	1	2
48	0	0	0	1	1	1
65	0	0	0	1	1	1
71	0	0	0	1	1	1
83	0	0	0	1	1	1
90	0	0	0	1	1	1
100	0	0	0	1	1	2
103	0	0	0	1	1	1
108	0	0	0	1	1	1
125	0	0	0	1	1	1
136	0	0	0	1	1	1
9	1	0	0	1	1	1
12	1	0	0	1	1	1
15	1	0	0	1	1	2
17	1	0	0	1	1	1
20	1	0	0	1	1	1
22	1	0	0	1	1	1
23	1	0	0	1	1	1
30	1	0	0	1	1	2
33	1	0	0	1	1	1
34	1	0	0	1	1	2
38	1	0	0	1	1	1
41	1	0	0	1	1	1
43	1	0	0	1	1	2
47	1	0	0	1	1	2
48	1	0	0	1	1	1
50	1	0	0	1	1	2
51	1	0	0	1	1	1
53	1	0	0	1	1	1
57	1	0	0	1	1	1
58	1	0	0	1	1	1
61	1	0	0	1	1	1
62	1	0	0	1	1	1
64	1	0	0	1	1	1
73	1	0	0	1	1	1
77	1	0	0	1	1	1
82	1	0	0	1	1	1
85	1	0	0	1	1	1
89	1	0	0	1	1	1
97	1	0	0	1	1	1
114	1	0	0	1	1	1
125	1	0	0	1	1	1
150	1	0	0	1	1	1
159	1	0	0	1	1	1
27		0	0	1	1	1
35		0	0	1	1	1
45		0	0	1	1	1
3	0	0	0	2	1	1
5	0	0	0	2	1	1
7	0	0	0	2	1	2
8	0	0	0	2	1	2
9	0	0	0	2	1	5
10	0	0	0	2	1	3
11	0	0	0	2	1	3
12	0	0	0	2	1	3
13	0	0	0	2	1	2
14	0	0	0	2	1	2
16	0	0	0	2	1	1
17	0	0	0	2	1	3
18	0	0	0	2	1	1
22	0	0	0	2	1	1
25	0	0	0	2	1	2
26	0	0	0	2	1	3
27	0	0	0	2	1	2
28	0	0	0	2	1	2
30	0	0	0	2	1	2
32	0	0	0	2	1	1
35	0	0	0	2	1	1
37	0	0	0	2	1	2
38	0	0	0	2	1	2
39	0	0	0	2	1	1
41	0	0	0	2	1	2
42	0	0	0	2	1	1
43	0	0	0	2	1	1
44	0	0	0	2	1	2
45	0	0	0	2	1	1
48	0	0	0	2	1	1
50	0	0	0	2	1	1
51	0	0	0	2	1	1
57	0	0	0	2	1	1
58	0	0	0	2	1	1
61	0	0	0	2	1	1
70	0	0	0	2	1	1
72	0	0	0	2	1	2
80	0	0	0	2	1	1
84	0	0	0	2	1	1
88	0	0	0	2	1	1
89	0	0	0	2	1	1
93	0	0	0	2	1	1
113	0	0	0	2	1	1
115	0	0	0	2	1	1
128	0	0	0	2	1	1
132	0	0	0	2	1	1
5	1	0	0	2	1	1
6	1	0	0	2	1	2
8	1	0	0	2	1	3
10	1	0	0	2	1	1
12	1	0	0	2	1	3
14	1	0	0	2	1	1
15	1	0	0	2	1	3
16	1	0	0	2	1	2
18	1	0	0	2	1	1
19	1	0	0	2	1	2
22	1	0	0	2	1	1
25	1	0	0	2	1	1
27	1	0	0	2	1	1
30	1	0	0	2	1	1
33	1	0	0	2	1	2
34	1	0	0	2	1	1
35	1	0	0	2	1	1
37	1	0	0	2	1	1
39	1	0	0	2	1	1
42	1	0	0	2	1	1
43	1	0	0	2	1	1
44	1	0	0	2	1	2
46	1	0	0	2	1	1
49	1	0	0	2	1	1
52	1	0	0	2	1	1
54	1	0	0	2	1	1
58	1	0	0	2	1	1
59	1	0	0	2	1	3
65	1	0	0	2	1	1
67	1	0	0	2	1	1
70	1	0	0	2	1	1
72	1	0	0	2	1	1
77	1	0	0	2	1	1
78	1	0	0	2	1	1
86	1	0	0	2	1	1
105	1	0	0	2	1	1
106	1	0	0	2	1	1
107	1	0	0	2	1	1
158	1	0	0	2	1	1
169	1	0	0	2	1	1
1	0	0	0	3	1	1
3	0	0	0	3	1	2
4	0	0	0	3	1	2
6	0	0	0	3	1	1
9	0	0	0	3	1	1
10	0	0	0	3	1	2
11	0	0	0	3	1	6
12	0	0	0	3	1	3
13	0	0	0	3	1	4
14	0	0	0	3	1	4
15	0	0	0	3	1	2
17	0	0	0	3	1	3
18	0	0	0	3	1	1
19	0	0	0	3	1	2
20	0	0	0	3	1	3
21	0	0	0	3	1	1
23	0	0	0	3	1	2
27	0	0	0	3	1	2
28	0	0	0	3	1	2
29	0	0	0	3	1	2
30	0	0	0	3	1	2
31	0	0	0	3	1	1
33	0	0	0	3	1	3
35	0	0	0	3	1	2
36	0	0	0	3	1	1
37	0	0	0	3	1	1
38	0	0	0	3	1	2
40	0	0	0	3	1	5
41	0	0	0	3	1	1
42	0	0	0	3	1	1
44	0	0	0	3	1	1
47	0	0	0	3	1	1
51	0	0	0	3	1	1
52	0	0	0	3	1	2
53	0	0	0	3	1	1
63	0	0	0	3	1	1
64	0	0	0	3	1	1
69	0	0	0	3	1	1
71	0	0	0	3	1	2
74	0	0	0	3	1	1
75	0	0	0	3	1	1
77	0	0	0	3	1	1
80	0	0	0	3	1	1
84	0	0	0	3	1	3
87	0	0	0	3	1	1
95	0	0	0	3	1	1
98	0	0	0	3	1	1
106	0	0	0	3	1	1
107	0	0	0	3	1	3
110	0	0	0	3	1	1
117	0	0	0	3	1	1
118	0	0	0	3	1	1
121	0	0	0	3	1	1
130	0	0	0	3	1	1
132	0	0	0	3	1	1
141	0	0	0	3	1	2
144	0	0	0	3	1	1
156	0	0	0	3	1	1
170	0	0	0	3	1	1
173	0	0	0	3	1	1
176	0	0	0	3	1	1
2	1	0	0	3	1	1
4	1	0	0	3	1	1
13	1	0	0	3	1	1
14	1	0	0	3	1	1
15	1	0	0	3	1	1
16	1	0	0	3	1	3
18	1	0	0	3	1	1
20	1	0	0	3	1	1
24	1	0	0	3	1	1
25	1	0	0	3	1	2
26	1	0	0	3	1	1
30	1	0	0	3	1	1
32	1	0	0	3	1	1
35	1	0	0	3	1	1
38	1	0	0	3	1	1
39	1	0	0	3	1	1
40	1	0	0	3	1	1
41	1	0	0	3	1	2
42	1	0	0	3	1	2
46	1	0	0	3	1	1
48	1	0	0	3	1	1
49	1	0	0	3	1	1
50	1	0	0	3	1	1
51	1	0	0	3	1	1
54	1	0	0	3	1	1
64	1	0	0	3	1	1
66	1	0	0	3	1	1
68	1	0	0	3	1	1
69	1	0	0	3	1	1
72	1	0	0	3	1	1
73	1	0	0	3	1	1
82	1	0	0	3	1	1
83	1	0	0	3	1	1
98	1	0	0	3	1	1
99	1	0	0	3	1	1
101	1	0	0	3	1	1
108	1	0	0	3	1	1
110	1	0	0	3	1	1
118	1	0	0	3	1	1
126	1	0	0	3	1	1
127	1	0	0	3	1	1
129	1	0	0	3	1	1
131	1	0	0	3	1	1
141	1	0	0	3	1	1
169	1	0	0	3	1	1
9		0	0	3	1	1
35		0	0	3	1	1
121		0	0	3	1	1
4	0	0	0	0	2	2
5	0	0	0	0	2	2
6	0	0	0	0	2	1
7	0	0	0	0	2	2
9	0	0	0	0	2	2
10	0	0	0	0	2	1
12	0	0	0	0	2	1
13	0	0	0	0	2	1
14	0	0	0	0	2	2
15	0	0	0	0	2	1
16	0	0	0	0	2	1
18	0	0	0	0	2	2
20	0	0	0	0	2	1
21	0	0	0	0	2	1
22	0	0	0	0	2	2
23	0	0	0	0	2	1
25	0	0	0	0	2	1
26	0	0	0	0	2	2
31	0	0	0	0	2	2
33	0	0	0	0	2	1
35	0	0	0	0	2	1
36	0	0	0	0	2	2
46	0	0	0	0	2	2
48	0	0	0	0	2	1
50	0	0	0	0	2	1
54	0	0	0	0	2	1
55	0	0	0	0	2	1
63	0	0	0	0	2	2
65	0	0	0	0	2	1
74	0	0	0	0	2	1
84	0	0	0	0	2	1
86	0	0	0	0	2	1
91	0	0	0	0	2	1
106	0	0	0	0	2	1
127	0	0	0	0	2	1
139	0	0	0	0	2	1
147	0	0	0	0	2	1
6	1	0	0	0	2	1
7	1	0	0	0	2	1
8	1	0	0	0	2	1
9	1	0	0	0	2	1
12	1	0	0	0	2	2
13	1	0	0	0	2	1
15	1	0	0	0	2	3
17	1	0	0	0	2	1
20	1	0	0	0	2	2
21	1	0	0	0	2	1
28	1	0	0	0	2	2
31	1	0	0	0	2	4
32	1	0	0	0	2	2
33	1	0	0	0	2	1
34	1	0	0	0	2	1
35	1	0	0	0	2	2
36	1	0	0	0	2	3
38	1	0	0	0	2	1
40	1	0	0	0	2	2
41	1	0	0	0	2	1
43	1	0	0	0	2	1
49	1	0	0	0	2	1
50	1	0	0	0	2	1
54	1	0	0	0	2	1
55	1	0	0	0	2	1
56	1	0	0	0	2	1
61	1	0	0	0	2	1
64	1	0	0	0	2	1
74	1	0	0	0	2	1
90	1	0	0	0	2	1
100	1	0	0	0	2	1
101	1	0	0	0	2	2
102	1	0	0	0	2	2
107	1	0	0	0	2	1
112	1	0	0	0	2	1
115	1	0	0	0	2	1
125	1	0	0	0	2	1
126	1	0	0	0	2	1
144	1	0	0	0	2	1
5		0	0	0	2	1
0	0	0	0	1	2	1
4	0	0	0	1	2	1
5	0	0	0	1	2	3
6	0	0	0	1	2	3
8	0	0	0	1	2	1
9	0	0	0	1	2	2
10	0	0	0	1	2	2
11	0	0	0	1	2	2
12	0	0	0	1	2	2
14	0	0	0	1	2	3
15	0	0	0	1	2	2
16	0	0	0	1	2	1
18	0	0	0	1	2	1
19	0	0	0	1	2	2
20	0	0	0	1	2	1
22	0	0	0	1	2	4
23	0	0	0	1	2	1
24	0	0	0	1	2	1
25	0	0	0	1	2	2
26	0	0	0	1	2	2
27	0	0	0	1	2	2
29	0	0	0	1	2	1
34	0	0	0	1	2	1
35	0	0	0	1	2	1
37	0	0	0	1	2	4
38	0	0	0	1	2	1
45	0	0	0	1	2	3
50	0	0	0	1	2	1
51	0	0	0	1	2	3
53	0	0	0	1	2	1
55	0	0	0	1	2	1
57	0	0	0	1	2	1
60	0	0	0	1	2	1
61	0	0	0	1	2	1
79	0	0	0	1	2	1
80	0	0	0	1	2	1
82	0	0	0	1	2	1
84	0	0	0	1	2	2
92	0	0	0	1	2	1
102	0	0	0	1	2	1
105	0	0	0	1	2	1
106	0	0	0	1	2	1
108	0	0	0	1	2	1
113	0	0	0	1	2	1
118	0	0	0	1	2	1
124	0	0	0	1	2	1
125	0	0	0	1	2	1
131	0	0	0	1	2	1
138	0	0	0	1	2	1
140	0	0	0	1	2	1
146	0	0	0	1	2	1
160	0	0	0	1	2	1
5	1	0	0	1	2	1
12	1	0	0	1	2	2
14	1	0	0	1	2	1
20	1	0	0	1	2	1
23	1	0	0	1	2	1
25	1	0	0	1	2	3
26	1	0	0	1	2	1
27	1	0	0	1	2	1
28	1	0	0	1	2	1
29	1	0	0	1	2	1
31	1	0	0	1	2	2
32	1	0	0	1	2	2
35	1	0	0	1	2	1
36	1	0	0	1	2	1
50	1	0	0	1	2	3
54	1	0	0	1	2	1
56	1	0	0	1	2	1
58	1	0	0	1	2	2
59	1	0	0	1	2	1
60	1	0	0	1	2	1
62	1	0	0	1	2	1
63	1	0	0	1	2	1
65	1	0	0	1	2	1
71	1	0	0	1	2	1
84	1	0	0	1	2	1
85	1	0	0	1	2	1
92	1	0	0	1	2	1
93	1	0	0	1	2	1
104	1	0	0	1	2	1
107	1	0	0	1	2	1
123	1	0	0	1	2	1
130	1	0	0	1	2	1
131	1	0	0	1	2	1
140	1	0	0	1	2	1
145	1	0	0	1	2	1
170	1	0	0	1	2	1
32		0	0	1	2	1
48		0	0	1	2	1
3	0	0	0	2	2	3
5	0	0	0	2	2	3
6	0	0	0	2	2	1
7	0	0	0	2	2	2
8	0	0	0	2	2	1
10	0	0	0	2	2	4
14	0	0	0	2	2	2
15	0	0	0	2	2	1
16	0	0	0	2	2	1
17	0	0	0	2	2	1
18	0	0	0	2	2	2
19	0	0	0	2	2	2
21	0	0	0	2	2	1
24	0	0	0	2	2	2
25	0	0	0	2	2	1
30	0	0	0	2	2	1
31	0	0	0	2	2	3
32	0	0	0	2	2	4
33	0	0	0	2	2	2
34	0	0	0	2	2	1
35	0	0	0	2	2	1
36	0	0	0	2	2	1
37	0	0	0	2	2	1
38	0	0	0	2	2	4
39	0	0	0	2	2	3
41	0	0	0	2	2	2
44	0	0	0	2	2	1
50	0	0	0	2	2	1
57	0	0	0	2	2	1
59	0	0	0	2	2	2
60	0	0	0	2	2	1
61	0	0	0	2	2	1
62	0	0	0	2	2	2
66	0	0	0	2	2	2
69	0	0	0	2	2	1
70	0	0	0	2	2	2
72	0	0	0	2	2	1
84	0	0	0	2	2	2
138	0	0	0	2	2	1
174	0	0	0	2	2	1
0	1	0	0	2	2	1
1	1	0	0	2	2	1
8	1	0	0	2	2	1
9	1	0	0	2	2	1
10	1	0	0	2	2	1
11	1	0	0	2	2	1
12	1	0	0	2	2	1
14	1	0	0	2	2	2
16	1	0	0	2	2	1
18	1	0	0	2	2	1
24	1	0	0	2	2	1
27	1	0	0	2	2	2
28	1	0	0	2	2	1
30	1	0	0	2	2	1
32	1	0	0	2	2	1
36	1	0	0	2	2	1
39	1	0	0	2	2	1
44	1	0	0	2	2	1
47	1	0	0	2	2	1
50	1	0	0	2	2	1
51	1	0	0	2	2	1
58	1	0	0	2	2	2
62	1	0	0	2	2	1
63	1	0	0	2	2	2
66	1	0	0	2	2	1
69	1	0	0	2	2	1
72	1	0	0	2	2	1
85	1	0	0	2	2	1
86	1	0	0	2	2	1
88	1	0	0	2	2	1
94	1	0	0	2	2	1
104	1	0	0	2	2	1
106	1	0	0	2	2	1
108	1	0	0	2	2	1
110	1	0	0	2	2	1
124	1	0	0	2	2	2
128	1	0	0	2	2	1
137	1	0	0	2	2	1
144	1	0	0	2	2	1
164	1	0	0	2	2	1
107		0	0	2	2	1
0	0	0	0	3	2	1
1	0	0	0	3	2	1
2	0	0	0	3	2	1
5	0	0	0	3	2	1
6	0	0	0	3	2	2
7	0	0	0	3	2	2
8	0	0	0	3	2	3
10	0	0	0	3	2	1
11	0	0	0	3	2	7
12	0	0	0	3	2	1
13	0	0	0	3	2	2
14	0	0	0	3	2	1
15	0	0	0	3	2	1
16	0	0	0	3	2	5
17	0	0	0	3	2	5
18	0	0	0	3	2	2
19	0	0	0	3	2	4
20	0	0	0	3	2	1
21	0	0	0	3	2	4
22	0	0	0	3	2	1
23	0	0	0	3	2	3
24	0	0	0	3	2	3
25	0	0	0	3	2	5
26	0	0	0	3	2	1
27	0	0	0	3	2	3
29	0	0	0	3	2	1
30	0	0	0	3	2	5
31	0	0	0	3	2	1
32	0	0	0	3	2	5
33	0	0	0	3	2	6
34	0	0	0	3	2	1
35	0	0	0	3	2	2
36	0	0	0	3	2	2
38	0	0	0	3	2	3
40	0	0	0	3	2	1
41	0	0	0	3	2	4
42	0	0	0	3	2	1
43	0	0	0	3	2	1
45	0	0	0	3	2	1
47	0	0	0	3	2	2
48	0	0	0	3	2	1
50	0	0	0	3	2	1
51	0	0	0	3	2	1
52	0	0	0	3	2	2
53	0	0	0	3	2	1
54	0	0	0	3	2	1
55	0	0	0	3	2	3
58	0	0	0	3	2	1
61	0	0	0	3	2	1
62	0	0	0	3	2	1
65	0	0	0	3	2	2
67	0	0	0	3	2	1
68	0	0	0	3	2	1
69	0	0	0	3	2	1
70	0	0	0	3	2	1
71	0	0	0	3	2	2
72	0	0	0	3	2	1
74	0	0	0	3	2	1
75	0	0	0	3	2	1
86	0	0	0	3	2	1
87	0	0	0	3	2	1
96	0	0	0	3	2	3
97	0	0	0	3	2	1
99	0	0	0	3	2	1
125	0	0	0	3	2	1
134	0	0	0	3	2	1
135	0	0	0	3	2	1
142	0	0	0	3	2	1
156	0	0	0	3	2	1
158	0	0	0	3	2	1
162	0	0	0	3	2	1
165	0	0	0	3	2	1
168	0	0	0	3	2	1
3	1	0	0	3	2	1
5	1	0	0	3	2	1
9	1	0	0	3	2	2
10	1	0	0	3	2	1
11	1	0	0	3	2	2
12	1	0	0	3	2	2
15	1	0	0	3	2	1
16	1	0	0	3	2	1
17	1	0	0	3	2	2
18	1	0	0	3	2	1
20	1	0	0	3	2	1
21	1	0	0	3	2	1
28	1	0	0	3	2	1
29	1	0	0	3	2	1
30	1	0	0	3	2	1
32	1	0	0	3	2	1
33	1	0	0	3	2	1
39	1	0	0	3	2	1
41	1	0	0	3	2	3
44	1	0	0	3	2	2
48	1	0	0	3	2	1
53	1	0	0	3	2	1
61	1	0	0	3	2	1
67	1	0	0	3	2	1
71	1	0	0	3	2	1
72	1	0	0	3	2	1
73	1	0	0	3	2	2
75	1	0	0	3	2	1
80	1	0	0	3	2	1
81	1	0	0	3	2	1
88	1	0	0	3	2	1
92	1	0	0	3	2	1
97	1	0	0	3	2	2
119	1	0	0	3	2	1
122	1	0	0	3	2	2
129	1	0	0	3	2	1
130	1	0	0	3	2	2
140	1	0	0	3	2	1
143	1	0	0	3	2	1
145	1	0	0	3	2	1
151	1	0	0	3	2	1
154	1	0	0	3	2	1
8		0	0	3	2	1
10		0	0	3	2	1
23		0	0	3	2	1
80		0	0	3	2	1
12	0	0	0	0	3	3
13	0	0	0	0	3	2
15	0	0	0	0	3	1
26	0	0	0	0	3	2
29	0	0	0	0	3	1
32	0	0	0	0	3	1
38	0	0	0	0	3	1
48	0	0	0	0	3	1
51	0	0	0	0	3	1
55	0	0	0	0	3	1
70	0	0	0	0	3	1
75	0	0	0	0	3	1
81	0	0	0	0	3	1
85	0	0	0	0	3	1
120	0	0	0	0	3	1
5	1	0	0	0	3	1
8	1	0	0	0	3	1
24	1	0	0	0	3	1
29	1	0	0	0	3	1
33	1	0	0	0	3	2
36	1	0	0	0	3	1
43	1	0	0	0	3	1
44	1	0	0	0	3	1
48	1	0	0	0	3	1
53	1	0	0	0	3	1
80	1	0	0	0	3	1
92	1	0	0	0	3	1
98	1	0	0	0	3	1
108	1	0	0	0	3	1
4	0	0	0	1	3	3
5	0	0	0	1	3	3
6	0	0	0	1	3	1
7	0	0	0	1	3	5
8	0	0	0	1	3	1
9	0	0	0	1	3	4
11	0	0	0	1	3	3
12	0	0	0	1	3	3
13	0	0	0	1	3	2
14	0	0	0	1	3	2
15	0	0	0	1	3	5
16	0	0	0	1	3	2
18	0	0	0	1	3	2
19	0	0	0	1	3	1
20	0	0	0	1	3	3
22	0	0	0	1	3	2
23	0	0	0	1	3	1
24	0	0	0	1	3	1
25	0	0	0	1	3	7
26	0	0	0	1	3	1
27	0	0	0	1	3	2
28	0	0	0	1	3	1
29	0	0	0	1	3	5
30	0	0	0	1	3	3
31	0	0	0	1	3	1
35	0	0	0	1	3	1
36	0	0	0	1	3	1
37	0	0	0	1	3	1
38	0	0	0	1	3	1
40	0	0	0	1	3	1
42	0	0	0	1	3	2
44	0	0	0	1	3	2
46	0	0	0	1	3	1
47	0	0	0	1	3	2
48	0	0	0	1	3	2
52	0	0	0	1	3	2
53	0	0	0	1	3	1
56	0	0	0	1	3	1
57	0	0	0	1	3	1
60	0	0	0	1	3	2
73	0	0	0	1	3	1
76	0	0	0	1	3	1
77	0	0	0	1	3	1
80	0	0	0	1	3	1
84	0	0	0	1	3	1
91	0	0	0	1	3	1
94	0	0	0	1	3	1
101	0	0	0	1	3	1
118	0	0	0	1	3	1
128	0	0	0	1	3	1
135	0	0	0	1	3	1
140	0	0	0	1	3	1
147	0	0	0	1	3	1
150	0	0	0	1	3	1
154	0	0	0	1	3	1
155	0	0	0	1	3	1
173	0	0	0	1	3	1
9	1	0	0	1	3	1
11	1	0	0	1	3	1
12	1	0	0	1	3	1
18	1	0	0	1	3	1
21	1	0	0	1	3	1
24	1	0	0	1	3	1
25	1	0	0	1	3	1
26	1	0	0	1	3	1
30	1	0	0	1	3	1
34	1	0	0	1	3	1
35	1	0	0	1	3	1
38	1	0	0	1	3	1
39	1	0	0	1	3	1
40	1	0	0	1	3	1
42	1	0	0	1	3	2
43	1	0	0	1	3	1
44	1	0	0	1	3	1
45	1	0	0	1	3	1
49	1	0	0	1	3	1
54	1	0	0	1	3	2
58	1	0	0	1	3	1
60	1	0	0	1	3	1
65	1	0	0	1	3	1
67	1	0	0	1	3	1
70	1	0	0	1	3	1
82	1	0	0	1	3	2
89	1	0	0	1	3	1
95	1	0	0	1	3	1
100	1	0	0	1	3	1
126	1	0	0	1	3	1
143	1	0	0	1	3	1
160	1	0	0	1	3	1
41		0	0	1	3	1
55		0	0	1	3	1
5	0	0	0	2	3	3
6	0	0	0	2	3	1
7	0	0	0	2	3	3
9	0	0	0	2	3	3
10	0	0	0	2	3	4
11	0	0	0	2	3	1
12	0	0	0	2	3	1
13	0	0	0	2	3	5
14	0	0	0	2	3	1
16	0	0	0	2	3	1
17	0	0	0	2	3	2
18	0	0	0	2	3	3
20	0	0	0	2	3	1
22	0	0	0	2	3	1
23	0	0	0	2	3	2
24	0	0	0	2	3	1
29	0	0	0	2	3	1
30	0	0	0	2	3	2
31	0	0	0	2	3	2
33	0	0	0	2	3	1
34	0	0	0	2	3	1
38	0	0	0	2	3	1
39	0	0	0	2	3	1
41	0	0	0	2	3	3
43	0	0	0	2	3	1
45	0	0	0	2	3	2
46	0	0	0	2	3	1
48	0	0	0	2	3	1
49	0	0	0	2	3	1
53	0	0	0	2	3	1
57	0	0	0	2	3	1
59	0	0	0	2	3	2
60	0	0	0	2	3	1
62	0	0	0	2	3	1
66	0	0	0	2	3	2
70	0	0	0	2	3	1
71	0	0	0	2	3	4
73	0	0	0	2	3	1
77	0	0	0	2	3	1
86	0	0	0	2	3	1
90	0	0	0	2	3	1
92	0	0	0	2	3	1
104	0	0	0	2	3	1
111	0	0	0	2	3	1
141	0	0	0	2	3	1
161	0	0	0	2	3	1
163	0	0	0	2	3	1
7	1	0	0	2	3	2
13	1	0	0	2	3	2
14	1	0	0	2	3	1
15	1	0	0	2	3	1
17	1	0	0	2	3	1
20	1	0	0	2	3	1
26	1	0	0	2	3	1
29	1	0	0	2	3	2
31	1	0	0	2	3	1
33	1	0	0	2	3	1
35	1	0	0	2	3	1
38	1	0	0	2	3	1
44	1	0	0	2	3	1
45	1	0	0	2	3	2
50	1	0	0	2	3	3
51	1	0	0	2	3	1
60	1	0	0	2	3	4
64	1	0	0	2	3	1
70	1	0	0	2	3	1
71	1	0	0	2	3	1
73	1	0	0	2	3	2
74	1	0	0	2	3	1
76	1	0	0	2	3	1
77	1	0	0	2	3	2
78	1	0	0	2	3	1
83	1	0	0	2	3	1
90	1	0	0	2	3	1
107	1	0	0	2	3	1
110	1	0	0	2	3	1
117	1	0	0	2	3	1
132	1	0	0	2	3	1
136	1	0	0	2	3	1
143	1	0	0	2	3	1
145	1	0	0	2	3	1
148	1	0	0	2	3	1
155	1	0	0	2	3	1
14		0	0	2	3	1
108		0	0	2	3	1
1	0	0	0	3	3	1
2	0	0	0	3	3	1
3	0	0	0	3	3	3
4	0	0	0	3	3	10
5	0	0	0	3	3	4
7	0	0	0	3	3	5
8	0	0	0	3	3	9
9	0	0	0	3	3	9
10	0	0	0	3	3	2
11	0	0	0	3	3	5
12	0	0	0	3	3	4
13	0	0	0	3	3	1
14	0	0	0	3	3	2
15	0	0	0	3	3	7
16	0	0	0	3	3	3
17	0	0	0	3	3	3
18	0	0	0	3	3	6
19	0	0	0	3	3	2
20	0	0	0	3	3	5
21	0	0	0	3	3	7
22	0	0	0	3	3	6
23	0	0	0	3	3	3
24	0	0	0	3	3	4
25	0	0	0	3	3	1
26	0	0	0	3	3	5
27	0	0	0	3	3	6
28	0	0	0	3	3	5
29	0	0	0	3	3	5
30	0	0	0	3	3	3
31	0	0	0	3	3	1
32	0	0	0	3	3	2
33	0	0	0	3	3	4
34	0	0	0	3	3	2
35	0	0	0	3	3	1
36	0	0	0	3	3	1
38	0	0	0	3	3	4
39	0	0	0	3	3	3
40	0	0	0	3	3	2
41	0	0	0	3	3	4
42	0	0	0	3	3	1
44	0	0	0	3	3	1
45	0	0	0	3	3	1
46	0	0	0	3	3	1
47	0	0	0	3	3	2
49	0	0	0	3	3	1
50	0	0	0	3	3	2
51	0	0	0	3	3	4
52	0	0	0	3	3	2
54	0	0	0	3	3	3
55	0	0	0	3	3	1
57	0	0	0	3	3	1
58	0	0	0	3	3	1
59	0	0	0	3	3	2
61	0	0	0	3	3	3
63	0	0	0	3	3	2
65	0	0	0	3	3	3
66	0	0	0	3	3	1
70	0	0	0	3	3	1
73	0	0	0	3	3	2
75	0	0	0	3	3	1
77	0	0	0	3	3	1
79	0	0	0	3	3	1
81	0	0	0	3	3	1
85	0	0	0	3	3	1
86	0	0	0	3	3	1
88	0	0	0	3	3	1
89	0	0	0	3	3	1
90	0	0	0	3	3	2
93	0	0	0	3	3	1
96	0	0	0	3	3	1
97	0	0	0	3	3	1
98	0	0	0	3	3	1
100	0	0	0	3	3	2
102	0	0	0	3	3	1
103	0	0	0	3	3	1
106	0	0	0	3	3	1
111	0	0	0	3	3	2
113	0	0	0	3	3	2
114	0	0	0	3	3	2
116	0	0	0	3	3	1
119	0	0	0	3	3	2
124	0	0	0	3	3	2
125	0	0	0	3	3	1
126	0	0	0	3	3	1
127	0	0	0	3	3	1
129	0	0	0	3	3	1
139	0	0	0	3	3	1
145	0	0	0	3	3	1
146	0	0	0	3	3	2
153	0	0	0	3	3	1
158	0	0	0	3	3	1
159	0	0	0	3	3	1
164	0	0	0	3	3	1
167	0	0	0	3	3	1
173	0	0	0	3	3	2
175	0	0	0	3	3	1
3	1	0	0	3	3	1
4	1	0	0	3	3	2
6	1	0	0	3	3	1
7	1	0	0	3	3	1
9	1	0	0	3	3	1
10	1	0	0	3	3	1
12	1	0	0	3	3	1
13	1	0	0	3	3	1
15	1	0	0	3	3	1
16	1	0	0	3	3	1
19	1	0	0	3	3	1
21	1	0	0	3	3	3
22	1	0	0	3	3	2
23	1	0	0	3	3	1
24	1	0	0	3	3	1
25	1	0	0	3	3	1
27	1	0	0	3	3	1
28	1	0	0	3	3	1
29	1	0	0	3	3	2
32	1	0	0	3	3	1
33	1	0	0	3	3	1
35	1	0	0	3	3	1
36	1	0	0	3	3	1
37	1	0	0	3	3	1
38	1	0	0	3	3	3
40	1	0	0	3	3	1
41	1	0	0	3	3	1
45	1	0	0	3	3	2
46	1	0	0	3	3	2
48	1	0	0	3	3	2
50	1	0	0	3	3	1
53	1	0	0	3	3	1
54	1	0	0	3	3	1
60	1	0	0	3	3	3
61	1	0	0	3	3	2
63	1	0	0	3	3	1
64	1	0	0	3	3	1
65	1	0	0	3	3	1
68	1	0	0	3	3	1
72	1	0	0	3	3	1
74	1	0	0	3	3	1
75	1	0	0	3	3	1
84	1	0	0	3	3	1
94	1	0	0	3	3	2
96	1	0	0	3	3	1
97	1	0	0	3	3	1
101	1	0	0	3	3	1
108	1	0	0	3	3	1
136	1	0	0	3	3	1
16		0	0	3	3	1
19		0	0	3	3	1
31		0	0	3	3	1
44		0	0	3	3	1
73		0	0	3	3	1
107		0	0	3	3	1
6	0	1	1	0	0	1
10	0	1	1	0	0	1
11	0	1	1	0	0	1
34	0	1	1	0	0	1
35	0	1	1	0	0	1
65	0	1	1	0	0	1
96	0	1	1	0	0	1
21	1	1	1	0	0	1
27	0	1	1	1	0	1
27	1	1	1	1	0	1
19	0	1	1	0	1	1
23	0	1	1	0	1	1
25	0	1	1	0	1	1
28	0	1	1	0	1	1
13	1	1	1	0	1	1
52	1	1	1	0	1	1
24	1	1	1	1	1	1
5	0	1	1	2	1	1
41	0	1	1	2	1	1
15	1	1	1	3	1	1
21	0	1	1	1	2	1
27	1	1	1	1	2	1
47	1	1	1	2	2	1
73	0	1	1	1	3	1
17	0	1	0	0	0	1
26	0	1	0	0	0	1
88	0	1	0	0	0	1
93	0	1	0	0	0	1
20	1	1	0	1	0	1
5	0	1	0	2	0	1
9	0	1	0	2	0	1
10	0	1	0	2	0	1
20	0	1	0	2	0	1
18	1	1	0	2	0	1
64	1	1	0	2	0	2
22	0	1	0	3	0	1
115	0	1	0	3	0	1
4	0	1	0	0	1	1
11	0	1	0	0	1	1
15	0	1	0	0	1	1
33	0	1	0	0	1	1
63	0	1	0	0	1	1
64	0	1	0	0	1	1
104	0	1	0	0	1	1
7	1	1	0	0	1	1
11	0	1	0	1	1	1
96	0	1	0	2	1	1
144	0	1	0	2	1	1
20	0	1	0	3	1	1
168	0	1	0	3	1	1
21	1	1	0	3	1	1
9	0	1	0	0	2	1
32	0	1	0	0	2	1
120	0	1	0	0	2	1
31	0	1	0	1	2	1
40	0	1	0	1	2	1
79	0	1	0	1	2	1
11	1	1	0	1	2	1
13	0	1	0	3	2	1
39	0	1	0	3	2	1
71	0	1	0	3	2	1
72	0	1	0	3	2	1
125	0	1	0	3	2	1
161	0	1	0	3	2	1
39	0	1	0	1	3	1
65	0	1	0	2	3	1
33	1	1	0	2	3	1
20	0	1	0	3	3	1
60	0	1	0	3	3	1
106	0	1	0	3	3	1
122	0	1	0	3	3	1
